# Supplementary material for: Mouse innate resistance to Neospora caninum infection is driven by early production of IFNγ by NK cells in response to parasite ligands
Source: mSphere. 2024 Oct 24;9(11):e00255-24. doi: 10.1128/msphere.00255-24 (PMC11580461; doi:10.1128/msphere.00255-24)
Supplement: Data Set S1 — Luminex analysis of 11 cytokines and chemokines from mice infected with T. gondii or N. caninum. [file msphere.00255-24-s0001.xlsx]

## Sheet: 4h Post-infection
Parasite Species	experiment	Mouse Genotype	GMCSF(42)	IFNgamma(38)	IL1beta(19)	IL12p70(39)	IL13(35)	IL18(66)	IL2(20)	IL4(26)	IL5(27)	IL6(28)	TNFalpha(45)
Nc1	exp_9_22	WT	4.41	115.63	2.72	OOR >	11.62	1719.31	7.07	2.69	14.93	1489.51	222.89
Nc1	exp_9_22	WT	5.83	152.59	3.55	OOR >	7.77	2177.08	9	2.83	20.32	1590.89	233.15
Nc1	exp_9_22	WT	4.84	90.7	2.86	OOR >	7.33	1527.04	7.43	2.69	23.38	1557.18	161.77
Nc1	exp_9_22	WT	7.47	269.95	3.68	OOR >	8.47	2704.3	7.66	4.15	14.93	2161.14	245.41
S1T	exp_9_22	WT	2.03	22.79	1.31	OOR >	2.43	691.35	2.45	1.21	8.66	354.81	50.88
S1T	exp_9_22	WT	2.52	74.67	0.63	1083.48	7.81	1289.88	2.08	1.82	14.92	226.25	73.31
S1T	exp_9_22	WT	1.78	36.85	1.16	566.65	5.96	653.46	0.24	1.11	7.9	209.02	59.75
Nc1	exp_9_22	Cd1d	6.93	198.5	3.41	OOR >	8.39	2257.99	6	2.3	33.44	1734.9	181.31
Nc1	exp_9_22	Cd1d	9.39	100.42	5.31	OOR >	13.6	2504.39	12.72	5.47	41.25	2170.52	202.4
Nc1	exp_9_22	Cd1d	6.66	151.05	3.41	OOR >	8.56	2196.7	7.66	2.88	21.34	1185.37	108.07
Nc1	exp_9_22	Cd1d	15.27	324.11	7.54	OOR >	24.2	5436.56	25.43	9.57	41.09	2117.92	187.07
S1T	exp_9_22	Cd1d	1.94	56.17	1.45	267.59	3.03	946.97	1.04	0.31	12.19	45.74	17.6
S1T	exp_9_22	Cd1d	2.11	59.74	1.6	423.57	2.73	1096.17	1.62	0.66	21.54	148.06	24.66
S1T	exp_9_22	Cd1d	1.78	25.22	0.23	349.59	2.43	588.54	1.04	0.56	6.91	69.8	18.43
Nc1	exp1	WT	8.78	287.05	5.7	OOR >	11.24	3149.7	10.27	5.22	63.24	1378.85	114.19
Nc1	exp1	WT	4.57	109.61	3.51	OOR >	5.98	1904.88	5.49	2.61	15.25	857.16	87.41
Nc1	exp1	WT	5.58	165.45	4.14	OOR >	7.08	1746.05	6.28	2.53	20.35	1222.55	118.82
S1T	exp1	WT	1.36	90.14	8.54	1810.37	5.34	1308.82	3.4	2.32	26.97	314.42	51.25
S1T	exp1	WT	4.21	106.14	1.85	287.6	17.35	1343.81	2.99	1.75	13.58	318.06	62.85
S1T	exp1	WT	OOR <	0.21	0.7	0.9	2.6	OOR <	0.02	OOR <	13.3	16.38	6.8
Nc1	exp1	Rag1	6.37	417.84	5.48	OOR >	5.69	3727.83	9.24	2.27	41.03	525.96	82.31
Nc1	exp1	Rag1	5.08	137.63	6.06	OOR >	4.31	2766.32	5.83	2.05	20.26	430.59	95.82
Nc1	exp1	Rag1	7.67	200.65	9.03	OOR >	9.63	3392.55	12.75	5.22	100.73	475.84	92.66
S1T	exp1	Rag1	3.8	112.27	6.23	OOR >	3.83	2197.32	6.21	1.67	13.26	271.2	51.88
S1T	exp1	Rag1	2.15	52.49	3.83	OOR >	1.84	1492.2	3.32	0.83	20.53	157.21	52.08
S1T	exp1	Rag1	OOR <	OOR <	1.7	0.81	0.27	OOR <	1.64	OOR <	11.69	13.85	7.98
Nc1	exp10_6	WT	6.52	202.82	4.27	OOR >	6.06	2073.83	4.47	2.14	12.36	901.44	142.45
Nc1	exp10_6	WT	4.57	111.52	5.83	OOR >	8.48	1807.65	4.47	2.44	14.14	797.34	117.59
S1T	exp10_6	WT	2.15	99.93	2.71	866.1	5.29	1579.97	1.64	1.3	13.01	61.52	28.35
S1T	exp10_6	WT	2.83	65.2	3.38	1449.54	16.24	1357.28	2.44	1.48	7.23	168.72	34.5
S1T	exp10_6	WT	1.35	115.53	3.64	222.22	2.56	1155.88	6.86	0.74	10.55	65.22	22.11
Nc1	exp10_6	Rag1	3.45	201.88	10.21	OOR >	5.87	2731.62	7.35	2.27	12.73	373.4	100.35
Nc1	exp10_6	Rag1	4.77	191.53	11.07	OOR >	8.54	3521.8	10.57	4.54	21.48	363.3	92.27
Nc1	exp10_6	Rag1	7.67	533.14	13.26	OOR >	10.07	5059.48	11.97	4.88	29.39	821.79	129.9
S1T	exp10_6	Rag1	OOR <	OOR <	3.64	0.53	0.34	OOR <	0.77	OOR <	6.23	13.52	7.33
S1T	exp10_6	Rag1	OOR <	2.78	4.27	271.53	0.56	276.95	1.52	0.23	2.87	35.44	34.09
S1T	exp10_6	Rag1	OOR <	5.35	5.24	426.31	0.7	374.78	1.64	0.33	14.51	41.51	36.92
Nc1	exp10_6	gammach	0.68	3.32	4.27	OOR >	2.42	313.79	3.53	1.3	3.09	147.58	71.23
Nc1	exp10_6	gammach	OOR <	3	5.01	OOR >	2.39	281.07	3.51	1.95	2.07	96.42	71.82
Nc1	exp10_6	gammach	OOR <	1.97	3.77	OOR >	1.34	248.12	2.33	0.74	0.53	63.5	54.4
S1T	exp10_6	gammach	OOR <	OOR <	4.14	284.87	0.63	57.61	0.9	0.44	OOR <	29.74	42.49
S1T	exp10_6	gammach	OOR <	2.26	9.79	OOR >	1.66	374.78	2.44	0.64	0.39	195.31	184.14
S1T	exp10_6	gammach	OOR <	0.47	6.29	480.74	0.84	88.37	1.4	0.44	0.25	37.57	55.94
Nc1	exp9_29	WT	7.6	419.45	9	OOR >	14.25	3290.91	7.49	3.71	20.32	2128.74	178.7
Nc1	exp9_29	WT	11	63.86	10.07	OOR >	24.2	2848.33	18.59	9.18	33.33	1399.69	165.95
Nc1	exp9_29	WT	4.84	211.61	5.8	OOR >	6.93	2224.63	4.96	2.79	15.35	1255.06	122.49
S1T	exp9_29	WT	2.91	67.63	5.15	OOR >	4.95	1042.45	3.7	2.39	19.9	290.24	84.53
S1T	exp9_29	WT	2.59	47.6	2.45	463.43	3.99	800.96	2.32	1.36	15.76	211.44	53.97
S1T	exp9_29	WT	3.55	71.26	6	2056.39	5.72	1123.74	4.9	2.42	12.73	245.51	79.68
Nc1	exp9_29	gammach	OOR <	0.06	1.77	1172.75	1.25	OOR <	2.06	0.67	OOR <	35.85	34.77
Nc1	exp9_29	gammach	OOR <	1.23	2.43	OOR >	0.88	152.43	1.76	0.54	0.53	48.98	53.43
Nc1	exp9_29	gammach	OOR <	0.78	2.43	1810.42	0.8	152.43	1.7	0.49	0.25	47.45	51.98
S1T	exp9_29	gammach	1.08	1.38	5.34	OOR >	0.04	277.68	2.85	0.51	0.57	128.78	79.74
S1T	exp9_29	gammach	0.89	1.15	3.14	OOR >	OOR <	137.26	2.18	0.51	0.31	36.72	60.49
S1T	exp9_29	gammach	1.78	9.57	7.16	OOR >	2.69	678.8	8.01	2	4.35	193.31	323.02
	OOR <	Below detectable range
	OOR >	Above range covered by standards
